# Supplementary material for: Evaluation of apathy in non-clinical populations: validation, psychometric properties, and normative data of the Italian version of Apathy-Motivation Index (AMI)
Source: Neurol Sci. 2023 Apr 3;44(9):3099–106. doi: 10.1007/s10072-023-06774-0 (PMC10415455; doi:10.1007/s10072-023-06774-0)
Supplement: Supplementary file 2 — Supplementary file2 (XLSX 11 KB) [file 10072_2023_6774_MOESM2_ESM.xlsx]

## Sheet: AMI
AMI - Apathy Evaluation Index (versione italiana)
	Inserire qui ↓		Punteggi sotto-scale e scala totale
Item 1			Attivazione comportamentale:	0
Item 2			Motivazione sociale:	0
Item 3			Sensibilità emotiva:	0
Item 4
Item 5			AMI punteggio totale:	0
Item 6
Item 7
Item 8
Item 9
Item 10
Item 11
Item 12
Item 13
Item 14
Item 15
Item 16
Item 17

## Sheet: Attribuzione punteggi
Modalità di attribuzione dei punteggi
Completamente vero			0
Abbastanza vero			1
Nè vero nè falso			2
Abbastanza falso			3
Completamente falso			4
